# Supplementary material for: Extracorporeal Membrane Oxygenation for Pulmonary Embolism: A Systematic Review and Meta-Analysis
Source: J Clin Med. 2023 Dec 22;13(1):64. doi: 10.3390/jcm13010064 (PMC10779708; doi:10.3390/jcm13010064)
Supplement: Supplementary file 1 [file jcm-13-00064-s001.zip]

Archive with 1 entries (1 files):
- jcm-2717226-supplementary.pdf
